# Supplementary material for: Bio-Guided Isolation of Prospective Bioactive Constituents from Roots of Clausena indica (Dalzell) Oliv
Source: Molecules. 2019 Dec 4;24(24):4442. doi: 10.3390/molecules24244442 (PMC6943736; doi:10.3390/molecules24244442)
Supplement: Supplementary file 1 [file molecules-24-04442-s001.zip]

Archive with 4 entries (4 files):
- Supplementary data_Figure S1-S4.pdf
- Supplementary data_Figure S5&S6.pdf
- Supplementary data_Table S1_S3.pdf
- X-ray Supplementary Data.rar
